# Supplementary material for: Whole-genome single-nucleotide polymorphism (SNP) marker discovery and association analysis with the eicosapentaenoic acid (EPA) and docosahexaenoic acid (DHA) content in Larimichthys crocea
Source: PeerJ. 2016 Dec 21;4:e2664. doi: 10.7717/peerj.2664 (PMC5180582; doi:10.7717/peerj.2664)
Supplement: Table S1 — Primers used for SNP validation in Sequenom MassARRAY assay [file peerj-04-2664-s001.xls]

## Sheet: Sheet1
loc	Primer1	Primer2	amplification direction	SNP Primer
LG9_4362943	ACGTTGGATGCACTGACCTTGTCTCTGATG	ACGTTGGATGCATCGAGTACAAGCACAAGG	F	GATGTTCACGTCGGC
LG11_12378936	ACGTTGGATGAGCTCTGCTTCGGACAAAAG	ACGTTGGATGATATAAGGACCTCACAACTG	F	tACACACACACACAACTTC
LG9_3731389	ACGTTGGATGATGTCGAGCGTTACAATGTC	ACGTTGGATGAAGAGACGATGGTCTTGGTG	R	ccaccCATTGTGGCGTTTCC
LG21_4905357	ACGTTGGATGACATTGCCCGACAGACTGAG	ACGTTGGATGAAGAGTTGTGCTCCACGTTC	F	ggggcGGTACAACAGGAGGC
LG9_3520062	ACGTTGGATGATTCACCTTTTGCCACCTGC	ACGTTGGATGGACAGAGAGGCTCTGAAATG	F	caccgGCCACAGGCGTTAAGT
LG9_23970964	ACGTTGGATGGTGTTGGCTACAACGTAAGG	ACGTTGGATGGTGAAACTGTCCATGTTGAG	F	agGGATAAATATTGTGTCCGAGA
LG9_22298366	ACGTTGGATGCCTTGGCCAGTATTTGCTTG	ACGTTGGATGGCAGTGGGAAGTTCAATGTC	F	GTCCTTGATGATGTATTCATAGGT
LG7_12119941	ACGTTGGATGGTCTTTAACCAGACAATGCAG	ACGTTGGATGACTGAGTTACTGACCTCACC	F	agagCCAGACAATGCAGTCTAAGCTTGT
LG9_4039478	ACGTTGGATGTGAGTGTGCTAAGGTCAACG	ACGTTGGATGATCACACCACATTCTGGAGG	F	ttgatTGTGCTAAGGTCAACGGGACTGA
LG9_4045188	ACGTTGGATGGAGGAGCGAGAATGGACATC	ACGTTGGATGAAGAGACTTCAGCAACCCAG	F	GGACATCCTGGTGCC
LG9_4361729	ACGTTGGATGAATCACAGGAACAAGGAGGG	ACGTTGGATGTGTTGGTGTTAAGCGCCGTC	R	GGGAGAGACGGTTCG
LG6_17988861	ACGTTGGATGACATGTCCATCAACGCAAAC	ACGTTGGATGGTGATGACCAAAGACTGGTG	R	TCAACGCAAACACATTC
LG9_3557513	ACGTTGGATGCCTGAACAGACTTGTAGGTG	ACGTTGGATGTCTCCTCACCACTACCAGCA	F	TTGTAGGTGGTGATGAA
LG9_4449523	ACGTTGGATGTGTCCTCTCTTGAGCTGTTC	ACGTTGGATGGCTTCTCAGAAAGCCTTTGG	R	aCTGTTCTGAACTGCATG
LG9_5430553	ACGTTGGATGCACTATAGTACACGTGGGTC	ACGTTGGATGGATTGATTTCCCCCATCTGC	R	CACGTGGGTCAGAGTTTC
LG9_3707877	ACGTTGGATGCCACAGTGGTTGACCTTTAC	ACGTTGGATGCAGTTTAAGCTTGTGTCCCG	F	aggGGTGTCTGGGTTTGAT
LG9_3548904	ACGTTGGATGGTGATATCTGCTACCTGTCG	ACGTTGGATGGCCAAACAGGCTGAAGTTAG	R	TTCAAAATGTAAAATCAGACTC
LG9_3697499	ACGTTGGATGGTTTGTCATCACTGCTCCTG	ACGTTGGATGTGGACGAGAATTCAAGAGAC	R	cgcACTCGAGGGTTTTGTTCCA
LG9_3731377	ACGTTGGATGCACATTGTGGCGTTTCCTTC	ACGTTGGATGAGGAGGCTCAGTGAAGAGAC	R	gtgtCGTTTCCTTCAGAGAAGAA
000003145_3451759	ACGTTGGATGGCCACCTGAATTAAGTTTGC	ACGTTGGATGGAATCTCCCATAAGTGTAAC	R	gTGCTATGTAAAGAAAGTTCTGG
LG7_12849145	ACGTTGGATGTAAAAGCTGCTTAAGGCTAC	ACGTTGGATGAAAGCACATCAGCTCAGCAG	F	tagcgGCTTAAGGCTACTCAGATG
LG21_20826626	ACGTTGGATGTTTTCGCCAAGCACTACGAC	ACGTTGGATGCCAGTCCTCATTGTAAACGG	F	cccctATGACTTCAGAGCAAAGTAT
LG5_11829807	ACGTTGGATGTCACTACCAGCTAGTCACAG	ACGTTGGATGTTCAGGCAGATGTCAAGCTC	F	caagCACAGAACTAGTCAGCAAAGA
LG17_25383450	ACGTTGGATGCTGGTCATTGACTCTGACAC	ACGTTGGATGTGTAGAGTTGTGGGAATCGG	F	cttcCTCTGACACTGACAATGCACTC
LG9_3731231	ACGTTGGATGTTTTAGTCCAGGAAGTAGGG	ACGTTGGATGGGTGGGCTGGAATAAAAATC	F	ggttAAGATTGCTTGTATGAATAACA
LG6_22363071	ACGTTGGATGTGACATCCCGAAAGTAGGAC	ACGTTGGATGAGGACATAGAGATGTCCCTG	R	attcTTGTTTTGTCTACTATATTTGCC
LG4_9376179	ACGTTGGATGCAGTGTTCTTGGAAATGTGC	ACGTTGGATGGATCATCAGTGCTGCTGATT	F	ctctcGGAAATGTGCACATTTGATACA
LG23_1046593	ACGTTGGATGTACAGCGTTTGCAGTGTTTG	ACGTTGGATGGTCACTCATTCAGTATGCAC	F	ggccGCGTTTGCAGTGTTTGTGTAGTA
LG3_15008145	ACGTTGGATGAAGGAGTTATTGGTCCTGCG	ACGTTGGATGCATGGCCCTGTAAAACCAAC	R	ACCTCCTTTGCCTCT
LG22_20681012	ACGTTGGATGCTTGAATCGACCTTTCTGGC	ACGTTGGATGGCAGCTCCTCCTTTTGATTG	R	CAATGCACCCCGAAAC
LG5_6629139	ACGTTGGATGGACAACAGCTGATGAATTCC	ACGTTGGATGGATGTCCTGATTCTGGAGAG	R	AGATCGGGTGGTCAAA
000000205_265694	ACGTTGGATGCTGAAGGTAAGACTGCTCAC	ACGTTGGATGGCATGCATGAATCAACAAGC	F	aCCTGCTCCATTCACTCA
LG14_19183580	ACGTTGGATGTCAACATCTACCACATGCTG	ACGTTGGATGTCCACCTATCAGAACCTCAC	R	ggAGTGCAGCTTCAGTTG
LG17_17905321	ACGTTGGATGGCAAGCAGTTTCCTCTAACC	ACGTTGGATGAGGTTATTCCACTCCTGAGC	F	CCTCTAACCTGCTTTTGTTGG
LG18_8111675	ACGTTGGATGCAGAGACTGAGGTGAACTTC	ACGTTGGATGTTGTGGCACTTCCTTTTCCG	F	cacgGAGGTGAACTTCAATGTTT
LG10_1691098	ACGTTGGATGAGTGTTACTGTCCTGTCCTG	ACGTTGGATGAATTCCTTCACGTTGTGTGC	F	cccggCCTGTCCTGTAATTTCTCAA
LG3_14913052	ACGTTGGATGGCTTTGCATTTCAGGTTCAG	ACGTTGGATGCATATGGAGACACAGATGGC	R	ggagTTCAGGTTCAGTTATTGAAAC
LG5_15508631	ACGTTGGATGGGTAGATTACAACTGAGAAC	ACGTTGGATGTAATGCATCCCAGCAGGTTC	F	aagtAGAACTTCATAGAAATTCACAC
LG14_16555198	ACGTTGGATGCTCTAACTGACGCACACAAG	ACGTTGGATGGTGAAGTCAATCGGTACCAC	F	CGCGACGTGAAGGTG
LG3_11401994	ACGTTGGATGACCTCTTTGGATTGAGGTGG	ACGTTGGATGATGTTGGCCAGGAAAGCATC	F	TATTGGGACAGCCCTC
LG13_4333145	ACGTTGGATGTCAGTGAATTCAGAGGTCCC	ACGTTGGATGTAACTATAAGCACTTGGCCC	R	ccAGGTCCCAGTGCTTT
000002803_417873	ACGTTGGATGTGGAGCATGCCACTTTTGTC	ACGTTGGATGGGTGGATAAGTTTTGGAGGC	R	GTCGAACGTACAGGTGAG
LG19_611256	ACGTTGGATGTACGCTGCTAACGTTAGCTG	ACGTTGGATGTTTGCTTACCACCGAAGCAG	F	ctccGCACTCGCGACTTTTGA
LG14_3454171	ACGTTGGATGATGTGTCAAGGATGGGTTGC	ACGTTGGATGTCCAGGTGTGAATTCTGTGC	F	gtgtGGGCCTAGAATTGGAGA
LG17_5712694	ACGTTGGATGTGTGTTCCTGGAGAGTATCG	ACGTTGGATGTCATGCTGATGATGCAGCTC	R	TATCGGCATAGTGTTGATGATA
000003153_25337	ACGTTGGATGTGATAGACCTGCCTGGAAAG	ACGTTGGATGCGTGACGTGGATTAATGCAG	F	cctATTACTAACCCGTAATGACG
000000354_264911	ACGTTGGATGAGCAGTCCTTAATGAGGCAG	ACGTTGGATGTGTCAGTTTAAAAGCCACGG	R	cgaCAGGCAGCAGAAATAGTCTGA
000003271_196081	ACGTTGGATGAGACTGGGAAGATGAGACAC	ACGTTGGATGCTGAGGCTAGGTTAGTTAGG	R	cgaaACAAAAACTGAATTCCCATCA
LG9_18948487	ACGTTGGATGCAAGCCTGCAGATTTACACC	ACGTTGGATGCTTTGCCCTGAGCTGAATAG	R	ttaaACCAAGAACAGTGGACATAATG
LG20_7203347	ACGTTGGATGCAGTGGCAAGGAAAACTGTC	ACGTTGGATGTTGATCTGAGGGGAATTCAC	R	GTGATAACTTAAATTTCTTAATATACTG
