# Supplementary material for: Whole-genome single-nucleotide polymorphism (SNP) marker discovery and association analysis with the eicosapentaenoic acid (EPA) and docosahexaenoic acid (DHA) content in Larimichthys crocea
Source: PeerJ. 2016 Dec 21;4:e2664. doi: 10.7717/peerj.2664 (PMC5180582; doi:10.7717/peerj.2664)
Supplement: Table S3 [file peerj-04-2664-s003.xlsx]

## Sheet: asEPADHA_nocovsex.assoc.linear.
KEGGID	Pvalue	OddsRatio	ExpCount	Count	Size	Term	FDR
ko04975	0.00374702	10.6871	0.315598	3	57	Fat digestion and absorption	0.0224821
ko03010	0.0140724	6.45328	0.509386	3	92	Ribosome	0.0330416
ko00730	0.0165208	92.025	0.0166104	1	3	Thiamine metabolism	0.0330416
ko04977	0.0223949	9.38974	0.232546	2	42	Vitamin digestion and absorption	0.0335924
ko04962	0.0485982	6.0397	0.354355	2	64	Vasopressin-regulated water reabsorption	0.0487675
ko04122	0.0487675	22.9875	0.0498312	1	9	Sulfur relay system	0.0487675
