# Supplementary material for: Whole-genome single-nucleotide polymorphism (SNP) marker discovery and association analysis with the eicosapentaenoic acid (EPA) and docosahexaenoic acid (DHA) content in Larimichthys crocea
Source: PeerJ. 2016 Dec 21;4:e2664. doi: 10.7717/peerj.2664 (PMC5180582; doi:10.7717/peerj.2664)
Supplement: Table S4 [file peerj-04-2664-s004.xls]

## Sheet: Biological Process
"GOBPID"	"Pvalue"	"OddsRatio"	"ExpCount"	"Count"	"Size"	"Term"	"FDR"
"GO:0006473"	0.000203458	31.3734	0.117103	3	19	"protein acetylation"	0.0145176
"GO:0043543"	0.000319069	26.4135	0.135593	3	22	"protein acylation"	0.0145176
"GO:0043280"	0.00199021	36.7265	0.0677966	2	11	"positive regulation of cysteine-type endopeptidase activity involved in apoptotic process"	0.0224345
"GO:2001056"	0.00199021	36.7265	0.0677966	2	11	"positive regulation of cysteine-type endopeptidase activity"	0.0224345
"GO:0010950"	0.00237872	33.0513	0.0739599	2	12	"positive regulation of endopeptidase activity"	0.0224345
"GO:0010952"	0.00280001	30.0443	0.0801233	2	13	"positive regulation of peptidase activity"	0.0224345
"GO:0006897"	0.00400978	10.2181	0.320493	3	52	"endocytosis"	0.0224345
"GO:0001525"	0.00405987	5.11406	1.05393	5	171	"angiogenesis"	0.0224345
"GO:0016573"	0.0042564	23.6007	0.0986133	2	16	"histone acetylation"	0.0224345
"GO:0043281"	0.00480472	22.0256	0.104777	2	17	"regulation of cysteine-type endopeptidase activity involved in apoptotic process"	0.0224345
"GO:0006475"	0.0053838	20.6474	0.11094	2	18	"internal protein amino acid acetylation"	0.0224345
"GO:0018393"	0.0053838	20.6474	0.11094	2	18	"internal peptidyl-lysine acetylation"	0.0224345
"GO:0018394"	0.0053838	20.6474	0.11094	2	18	"peptidyl-lysine acetylation"	0.0224345
"GO:0016569"	0.00545247	9.09917	0.357473	3	58	"covalent chromatin modification"	0.0224345
"GO:0016570"	0.00545247	9.09917	0.357473	3	58	"histone modification"	0.0224345
"GO:2000116"	0.00599325	19.4314	0.117103	2	19	"regulation of cysteine-type endopeptidase activity"	0.0224345
"GO:0016926"	0.00616333	Inf	0.00616333	1	1	"protein desumoylation"	0.0224345
"GO:0045646"	0.00616333	Inf	0.00616333	1	1	"regulation of erythrocyte differentiation"	0.0224345
"GO:0045602"	0.00616333	Inf	0.00616333	1	1	"negative regulation of endothelial cell differentiation"	0.0224345
"GO:0042357"	0.00616333	Inf	0.00616333	1	1	"thiamine diphosphate metabolic process"	0.0224345
"GO:0043968"	0.00616333	Inf	0.00616333	1	1	"histone H2A acetylation"	0.0224345
"GO:0001886"	0.00616333	Inf	0.00616333	1	1	"endothelial cell morphogenesis"	0.0224345
"GO:0030857"	0.00616333	Inf	0.00616333	1	1	"negative regulation of epithelial cell differentiation"	0.0224345
"GO:0009229"	0.00616333	Inf	0.00616333	1	1	"thiamine diphosphate biosynthetic process"	0.0224345
"GO:0034421"	0.00616333	Inf	0.00616333	1	1	"post-translational protein acetylation"	0.0224345
"GO:0048514"	0.00971295	4.10809	1.30046	5	211	"blood vessel morphogenesis"	0.0328915
"GO:0043687"	0.0122891	163.278	0.0123267	1	2	"post-translational protein modification"	0.0328915
"GO:0045601"	0.0122891	163.278	0.0123267	1	2	"regulation of endothelial cell differentiation"	0.0328915
"GO:0006772"	0.0122891	163.278	0.0123267	1	2	"thiamine metabolic process"	0.0328915
"GO:0035283"	0.0122891	163.278	0.0123267	1	2	"central nervous system segmentation"	0.0328915
"GO:0035284"	0.0122891	163.278	0.0123267	1	2	"brain segmentation"	0.0328915
"GO:0042723"	0.0122891	163.278	0.0123267	1	2	"thiamine-containing compound metabolic process"	0.0328915
"GO:0030575"	0.0122891	163.278	0.0123267	1	2	"nuclear body organization"	0.0328915
"GO:0030576"	0.0122891	163.278	0.0123267	1	2	"Cajal body organization"	0.0328915
"GO:0018205"	0.0136749	12.2251	0.178737	2	29	"peptidyl-lysine modification"	0.0355548
"GO:0001568"	0.0159535	3.60855	1.47304	5	239	"blood vessel development"	0.0358557
"GO:0042391"	0.0175045	10.6443	0.20339	2	33	"regulation of membrane potential"	0.0358557
"GO:0003272"	0.0183777	81.6329	0.01849	1	3	"endocardial cushion formation"	0.0358557
"GO:0036302"	0.0183777	81.6329	0.01849	1	3	"atrioventricular canal development"	0.0358557
"GO:0052548"	0.018525	10.3109	0.209553	2	34	"regulation of endopeptidase activity"	0.0358557
"GO:0001944"	0.0224162	3.29271	1.60863	5	261	"vasculature development"	0.0358557
"GO:0052547"	0.0228498	9.16239	0.234206	2	38	"regulation of peptidase activity"	0.0358557
"GO:0072358"	0.0228593	2.6408	2.82897	7	459	"cardiovascular system development"	0.0358557
"GO:0072359"	0.0228593	2.6408	2.82897	7	459	"circulatory system development"	0.0358557
"GO:0016568"	0.0231642	5.19643	0.610169	3	99	"chromatin modification"	0.0358557
"GO:0051276"	0.0232771	3.89474	1.08475	4	176	"chromosome organization"	0.0358557
"GO:0019370"	0.0244291	54.4177	0.0246533	1	4	"leukotriene biosynthetic process"	0.0358557
"GO:0006690"	0.0244291	54.4177	0.0246533	1	4	"icosanoid metabolic process"	0.0358557
"GO:0006691"	0.0244291	54.4177	0.0246533	1	4	"leukotriene metabolic process"	0.0358557
"GO:0019432"	0.0244291	54.4177	0.0246533	1	4	"triglyceride biosynthetic process"	0.0358557
"GO:0006641"	0.0244291	54.4177	0.0246533	1	4	"triglyceride metabolic process"	0.0358557
"GO:0006636"	0.0244291	54.4177	0.0246533	1	4	"unsaturated fatty acid biosynthetic process"	0.0358557
"GO:0006638"	0.0244291	54.4177	0.0246533	1	4	"neutral lipid metabolic process"	0.0358557
"GO:0006639"	0.0244291	54.4177	0.0246533	1	4	"acylglycerol metabolic process"	0.0358557
"GO:0003382"	0.0244291	54.4177	0.0246533	1	4	"epithelial cell morphogenesis"	0.0358557
"GO:0033559"	0.0244291	54.4177	0.0246533	1	4	"unsaturated fatty acid metabolic process"	0.0358557
"GO:0046460"	0.0244291	54.4177	0.0246533	1	4	"neutral lipid biosynthetic process"	0.0358557
"GO:0046463"	0.0244291	54.4177	0.0246533	1	4	"acylglycerol biosynthetic process"	0.0358557
"GO:0046456"	0.0244291	54.4177	0.0246533	1	4	"icosanoid biosynthetic process"	0.0358557
"GO:0009409"	0.0244291	54.4177	0.0246533	1	4	"response to cold"	0.0358557
"GO:1901568"	0.0244291	54.4177	0.0246533	1	4	"fatty acid derivative metabolic process"	0.0358557
"GO:1901570"	0.0244291	54.4177	0.0246533	1	4	"fatty acid derivative biosynthetic process"	0.0358557
"GO:0044267"	0.0279097	1.75223	12.1171	19	1966	"cellular protein metabolic process"	0.040314
"GO:0030162"	0.0287772	8.0419	0.265023	2	43	"regulation of proteolysis"	0.0407409
"GO:0006898"	0.0304437	40.8101	0.0308166	1	5	"receptor-mediated endocytosis"	0.0407409
"GO:0090311"	0.0304437	40.8101	0.0308166	1	5	"regulation of protein deacetylation"	0.0407409
"GO:0030100"	0.0304437	40.8101	0.0308166	1	5	"regulation of endocytosis"	0.0407409
"GO:0031063"	0.0304437	40.8101	0.0308166	1	5	"regulation of histone deacetylation"	0.0407409
"GO:0019538"	0.0325291	1.65228	15.7473	23	2555	"protein metabolic process"	0.0423754
"GO:0051345"	0.0325965	7.49184	0.283513	2	46	"positive regulation of hydrolase activity"	0.0423754
"GO:0006003"	0.0364217	32.6456	0.03698	1	6	"fructose 2 6-bisphosphate metabolic process"	0.0423754
"GO:1902275"	0.0364217	32.6456	0.03698	1	6	"regulation of chromatin organization"	0.0430439
"GO:0006919"	0.0364217	32.6456	0.03698	1	6	"activation of cysteine-type endopeptidase activity involved in apoptotic process"	0.0430439
"GO:0097202"	0.0364217	32.6456	0.03698	1	6	"activation of cysteine-type endopeptidase activity"	0.0430439
"GO:0032330"	0.0364217	32.6456	0.03698	1	6	"regulation of chondrocyte differentiation"	0.0430439
"GO:0031056"	0.0364217	32.6456	0.03698	1	6	"regulation of histone modification"	0.0430439
"GO:1903308"	0.0364217	32.6456	0.03698	1	6	"regulation of chromatin modification"	0.0430439
"GO:0045595"	0.0370775	4.29378	0.733436	3	119	"regulation of cell differentiation"	0.043257
"GO:0051169"	0.0386591	4.22034	0.745763	3	121	"nuclear transport"	0.0433153
"GO:0006913"	0.0386591	4.22034	0.745763	3	121	"nucleocytoplasmic transport"	0.0433153
"GO:0006000"	0.0423633	27.2025	0.0431433	1	7	"fructose metabolic process"	0.0433153
"GO:0006338"	0.0423633	27.2025	0.0431433	1	7	"chromatin remodeling"	0.0433153
"GO:0045637"	0.0423633	27.2025	0.0431433	1	7	"regulation of myeloid cell differentiation"	0.0433153
"GO:0072132"	0.0423633	27.2025	0.0431433	1	7	"mesenchyme morphogenesis"	0.0433153
"GO:0043967"	0.0423633	27.2025	0.0431433	1	7	"histone H4 acetylation"	0.0433153
"GO:0072554"	0.0423633	27.2025	0.0431433	1	7	"blood vessel lumenization"	0.0433153
"GO:0003159"	0.0423633	27.2025	0.0431433	1	7	"morphogenesis of an endothelium"	0.0433153
"GO:0003203"	0.0423633	27.2025	0.0431433	1	7	"endocardial cushion morphogenesis"	0.0433153
"GO:0061154"	0.0423633	27.2025	0.0431433	1	7	"endothelial tube morphogenesis"	0.0433153
"GO:2000026"	0.0455548	3.12002	1.34361	4	218	"regulation of multicellular organismal development"	0.046061
"GO:0006325"	0.0461957	3.9185	0.801233	3	130	"chromatin organization"	0.0461957

## Sheet: Cell Component
"GOCCID"	"Pvalue"	"OddsRatio"	"ExpCount"	"Count"	"Size"	"Term"	"FDR"
"GO:0043189"	0.0119207	168.905	0.0119559	1	2	"H4/H2A histone acetyltransferase complex"	0.0313459
"GO:1902562"	0.0119207	168.905	0.0119559	1	2	"H4 histone acetyltransferase complex"	0.0313459
"GO:0035267"	0.0119207	168.905	0.0119559	1	2	"NuA4 histone acetyltransferase complex"	0.0313459
"GO:0005635"	0.0120321	13.1712	0.167383	2	28	"nuclear envelope"	0.0313459
"GO:0005960"	0.0178285	84.4444	0.0179339	1	3	"glycine cleavage complex"	0.0313459
"GO:0015030"	0.0178285	84.4444	0.0179339	1	3	"Cajal body"	0.0313459
"GO:0043228"	0.0208973	2.19584	5.5595	11	930	"non-membrane-bounded organelle"	0.0313459
"GO:0043232"	0.0208973	2.19584	5.5595	11	930	"intracellular non-membrane-bounded organelle"	0.0313459
"GO:0005637"	0.0237016	56.291	0.0239118	1	4	"nuclear inner membrane"	0.0316021
"GO:0005840"	0.034168	4.46269	0.711377	3	119	"ribosome"	0.0410016
"GO:0005737"	0.0449785	1.69395	12.0456	18	2015	"cytoplasm"	0.0471186
"GO:0044444"	0.0471186	1.85576	7.10779	12	1189	"cytoplasmic part"	0.0471186

## Sheet: Molecular Function
"GOMFID"	"Pvalue"	"OddsRatio"	"ExpCount"	"Count"	"Size"	"Term"	"FDR"
"GO:0070122"	0.00581874	Inf	0.00581874	1	1	"isopeptidase activity"	0.0332499
"GO:0070140"	0.00581874	Inf	0.00581874	1	1	"SUMO-specific isopeptidase activity"	0.0332499
"GO:0032183"	0.00581874	Inf	0.00581874	1	1	"SUMO binding"	0.0332499
"GO:0070138"	0.00581874	Inf	0.00581874	1	1	"small conjugating protein-specific isopeptidase activity"	0.0332499
"GO:0004144"	0.00581874	Inf	0.00581874	1	1	"diacylglycerol O-acyltransferase activity"	0.0332499
"GO:0004788"	0.00581874	Inf	0.00581874	1	1	"thiamine diphosphokinase activity"	0.0332499
"GO:0016929"	0.00581874	Inf	0.00581874	1	1	"SUMO-specific protease activity"	0.0332499
"GO:0016778"	0.011604	172.592	0.0116375	1	2	"diphosphotransferase activity"	0.0383226
"GO:0004385"	0.011604	172.592	0.0116375	1	2	"guanylate kinase activity"	0.0383226
"GO:0004994"	0.011604	172.592	0.0116375	1	2	"somatostatin receptor activity"	0.0383226
"GO:0005198"	0.0129828	3.283	1.93182	6	332	"structural molecule activity"	0.0383226
"GO:0008474"	0.0173559	86.2908	0.0174562	1	3	"palmitoyl-(protein) hydrolase activity"	0.0383226
"GO:0016503"	0.0173559	86.2908	0.0174562	1	3	"pheromone receptor activity"	0.0383226
"GO:0098599"	0.0173559	86.2908	0.0174562	1	3	"palmitoyl hydrolase activity"	0.0383226
"GO:0005212"	0.0173559	86.2908	0.0174562	1	3	"structural constituent of eye lens"	0.0383226
"GO:0019205"	0.0205657	9.66724	0.221112	2	38	"nucleobase-containing compound kinase activity"	0.0383226
"GO:0005244"	0.0217261	3.95908	1.05901	4	182	"voltage-gated ion channel activity"	0.0383226
"GO:0022832"	0.0225085	3.91462	1.07065	4	184	"voltage-gated channel activity"	0.0383226
"GO:0016746"	0.0229061	3.89276	1.07647	4	185	"transferase activity transferring acyl groups"	0.0383226
"GO:0004945"	0.0230746	57.5238	0.023275	1	4	"angiotensin type II receptor activity"	0.0383226
"GO:0001595"	0.0230746	57.5238	0.023275	1	4	"angiotensin receptor activity"	0.0383226
"GO:0016411"	0.0230746	57.5238	0.023275	1	4	"acylglycerol O-acyltransferase activity"	0.0383226
"GO:0008320"	0.0230746	57.5238	0.023275	1	4	"protein transmembrane transporter activity"	0.0383226
"GO:0015450"	0.0230746	57.5238	0.023275	1	4	"P-P-bond-hydrolysis-driven protein transmembrane transporter activity"	0.0383226
"GO:0003735"	0.0239516	5.10073	0.616786	3	106	"structural constituent of ribosome"	0.0383226
"GO:0005249"	0.0263558	4.90888	0.640061	3	110	"voltage-gated potassium channel activity"	0.0405474
"GO:0022884"	0.0287604	43.1403	0.0290937	1	5	"macromolecule transmembrane transporter activity"	0.042608
"GO:0032182"	0.0344135	34.5102	0.0349124	1	6	"small conjugating protein binding"	0.0444045
"GO:0019992"	0.0344135	34.5102	0.0349124	1	6	"diacylglycerol binding"	0.0444045
"GO:0004806"	0.0344135	34.5102	0.0349124	1	6	"triglyceride lipase activity"	0.0444045
"GO:0004576"	0.0344135	34.5102	0.0349124	1	6	"oligosaccharyl transferase activity"	0.0444045
"GO:0004331"	0.0400339	28.7568	0.0407312	1	7	"fructose-2 6-bisphosphate 2-phosphatase activity"	0.0477006
"GO:0003873"	0.0400339	28.7568	0.0407312	1	7	"6-phosphofructo-2-kinase activity"	0.0477006
"GO:0016813"	0.045622	24.6472	0.0465499	1	8	"hydrolase activity acting on carbon-nitrogen (but not peptide) bonds in linear amidines"	0.0477006
"GO:0004415"	0.045622	24.6472	0.0465499	1	8	"hyalurononglucosaminidase activity"	0.0477006
"GO:0015079"	0.0474776	3.85547	0.808805	3	139	"potassium ion transmembrane transporter activity"	0.0477006
"GO:0005267"	0.0474776	3.85547	0.808805	3	139	"potassium channel activity"	0.0477006
"GO:0038024"	0.0477006	5.99253	0.349124	2	60	"cargo receptor activity"	0.0477006
"GO:0005044"	0.0477006	5.99253	0.349124	2	60	"scavenger receptor activity"	0.0477006
"GO:0005319"	0.0477006	5.99253	0.349124	2	60	"lipid transporter activity"	0.0477006
